# Supplementary material for: Aroma Profiling and Sensory Association of Six Raspberry Cultivars Using HS-SPME/GC-MS and OPLS-HDA
Source: Foods. 2025 Oct 22;14(21):3599. doi: 10.3390/foods14213599 (PMC12608649; doi:10.3390/foods14213599)
Supplement: Supplementary file 1 [file foods-14-03599-s001.zip]

Archive with 2 entries (2 files):
- Table S4.xls
- Tables S1-3; Figure S1.pdf
