# Supplementary material for: Aroma Profiling and Sensory Association of Six Raspberry Cultivars Using HS-SPME/GC-MS and OPLS-HDA
Source: Foods. 2025 Oct 22;14(21):3599. doi: 10.3390/foods14213599 (PMC12608649; doi:10.3390/foods14213599)
Supplement: Supplementary file 1 [file foods-14-03599-s001.zip › Table S4.xls]

## Sheet: Final
					Table S4. Volatile profiles of six raspberry cultivars obtained by SPME GC–MS
						Tula magic 1		Gleen dee 1		Cascade Harcest 1		Glen Ample 4		Tulamin 1		Amira 1		Adelita 1		Glen Fine 1		San rafael 1		Himbo top 1
joni	peak	naziv jedinjenja	Ri pravi	Ri lib	RT	corr.	% of total	corr.	% of total	corr.	% of total	corr.	% of total	corr.	% of total	corr.	% of total	corr.	% of total	corr.	% of total	corr.	% of total	corr.	% of total
						area		area		area		area		area		area		area		area		area		area
43 45 88	1	3-Hydroxy-2-butanone	679	687	1.486	1094751	0.00193996	150225	0.0001058	2537587	0.00215575	1625881	0.00208238	936756	0.00124723	1858343	0.00214594	977549	0.00160887	501251	0.000633049	401813	0.000470458	3658785	0.00347798
60 73	2	Butanoic acid	757	763	1.897	850225	0.00150665	520125	0.000366312	1256992	0.00106785	911431	0.00116734	150336	0.000200163	1225621	0.0014153	0	0	45012	5.68474e-05	319884	0.000374532	125441	0.000119242
53 71 86	3	Buten-1-ol, 3-methyl-	763	757	1.926	350225	0.000620619	480225	0.000338211	1054472	0.000895802	445513	0.000570601	90115	0.000119982	999632	0.00115434	45251	7.44749e-05	105121	0.000132761	349284	0.000408955	108112	0.00010277
77 79 91 94	4	Cyclohexadiene<1-methyl-1,3->	769	771	1.949	1129340	0.00200126	6230414	0.00438793	4519308	0.00383927	329114	0.00042152	193901	0.000258167	0	0	820361	0.00135017	2326686	0.00293846	3986839	0.00466794	0	0
77 79 91 94	5	Cyclohexene<3-methylene->	786	785	2.033	445124	0.000788786	2784356	0.00196096	5816243	0.00494105	0	0	99361	0.000132293	0	0	450265	0.000741054	571138	0.000721312	1195547	0.00139979	0	0
44 56 72 82	6	Hexanal	800	801	2.108	992855	0.0017594	1824040	0.00128463	850669	0.000722666	998679	0.00127908	1137439	0.00151443	1301473	0.00150289	713292	0.00117395	524223	0.000662061	4824355	0.00564853	1577412	0.00149946
43 60 87	7	Butanoic acid, 3-methyl-	824	827	2.458	500812	0.000887468	580225	0.000408639	2881362	0.00244779	1218983	0.00156124	560881	0.000746778	9030421	0.010428	0	0	401252	0.000506757	898376	0.00105185	458112	0.000435474
57 74 87	8	Butanoic acid, 2-methyl-	834	832	2.609	359221	0.00063656	192335	0.000135457	328255	0.000278861	235855	0.000302077	150391	0.000200236	1534102	0.00177152	45251	7.44749e-05	201522	0.00025451	207125	0.00024251	796225	0.000756879
41 55 69 83 98	9	(E)-2-Hexenal	845	846	2.768	326723	0.000578972	621433	0.000437661	0	0	148463	0.000190147	50712	6.75198e-05	223873	0.00025852	0	0	0	0	8067470	0.00944569	1016677	0.000966437
41 55 67 82	10	cis-3-Hexenol	849	850	2.837	400256	0.000709277	302558	0.000213085	10523738	0.0089402	162558	0.0002082	70136	9.33816e-05	1028504	0.00118768	150236	0.000247261	26114696	0.0329813	541282	0.000633753	998251	0.000948922
55 56 69	11	1-Hexanol	861	863	2.986	105221	0.000186458	150236	0.000105808	50125	4.25825e-05	14925	1.91155e-05	0	0	309099	0.000356935	55821	9.18712e-05	0	0	150261	0.000175931	0	0
57 91 106	12	p-Xylene	864	862	3.034	520115	0.000921674	1257629	0.000885719	399812	0.000339651	199251	0.000255195	90136	0.00012001	152332	0.000175907	48251	7.94124e-05	62512	7.89488e-05	311782	0.000365046	514771	0.000489333	da li se prijavljuje
60 73	13	Pentanoic acid	869	880	3.1	1008625	0.00178734	1005662	0.000708264	819185	0.00069592	547557	0.000701296	390771	0.000520287	1040969	0.00120207	0	0	300152	0.000379073	351935	0.000412059	0	0
43 67 68	14	3-Methyl-3-buten-1-ol, acetate	873	880	3.171	689114	0.00122115	800714	0.000563924	799352	0.000679071	898599	0.0011509	320716	0.000427013	420558	0.000485644	105814	0.000174151	529118	0.000668243	149362	0.000174879	105912	0.000100678
43 58 114	15	2-Heptanone	886	889	3.352	2105066	0.0037303	8643137	0.00608716	10571899	0.00898111	6288585	0.00805424	2821379	0.00375649	1035251	0.00119547	2804733	0.00461608	1202144	0.00151823	4162488	0.0048736	13096183	0.012449
104	16	Styrene	886	878	3.36	269123	0.000476902	125587	8.8448e-05	500125	0.00042487	169225	0.000216739	80071	0.000106609	55625	6.42336e-05	29112	4.79131e-05	290251	0.000366569	220815	0.000258538	125941	0.000119718
94	17	NI	888	/	3.37	0	0	12425	8.75064e-06	182336	0.000154899	0	0	71392	9.50539e-05	0	0	34821	5.7309e-05	42515	5.36938e-05	45825	5.36536e-05	366251	0.000348152
45 55 83	18	2-Heptanol	897	894	3.513	107852061	0.19112	0	0	13463075	0.0114372	0	0	7077940	0.00942383	53453019	0.0617254	29080884	0.0478619	300125	0.000379039	16424656	0.0192306	1482664	0.0014094
55 57 83	19	NI	908	/	3.749	0	0	482382	0.00033973	3709467	0.00315129	0	0	0	0	0	0	0	0	271958	0.000343466	0	0	105471	0.000100259
74 87 99	20	Methyl hexanoate	917	921	3.941	320881	0.00056862	0	0	2161105	0.00183592	96341	0.000123391	250814	0.000333943	45225	5.2224e-05	54125	8.90799e-05	0	0	276040	0.000323198	347338	0.000330174
77 91 93	21	α-Thujene	923	924	4.006	125992	0.000223265	640661	0.000451203	452331	0.000384267	0	0	80914	0.000107732	190849	0.000220385	39125	6.43926e-05	279361	0.000352816	259902	0.000304303	259830	0.00024699
77 93	22	α-Pinene	929	932	4.209	5502972	0.00975159	38807329	0.0273311	8276483	0.00703109	0	0	5199830	0.00692324	7872873	0.00909128	2702391	0.00444764	7080640	0.00894241	28049904	0.0328419	20130228	0.0191355
56 69 84 128	23	NI	938	/	4.384	0	0	0	0	250117	0.000212481	188763	0.000241762	0	0	40225	4.64502e-05	99089	0.000163082	0	0	39251	4.59565e-05	116418	0.000110665
193 209	24	NI	942	/	4.509	847770	0.0015023	700251	0.00049317	457791	0.000388906	571499	0.00073196	473022	0.000629799	1121961	0.0012956	205604	0.000338387	2371777	0.00299541	936211	0.00109615	1932346	0.00183686
91 92 119	25	2,4(10)-Thujadiene	949	953	4.631	95003	0.000168351	60812	4.28285e-05	400151	0.000339939	358125	0.000458677	45821	6.10078e-05	59335	6.85177e-05	183370	0.000301794	182692	0.000230729	40812	4.77842e-05	400812	0.000381006
83	26	NI	950	/	4.657	134625	0.000238563	120551	8.49012e-05	385884	0.000327819	369121	0.00047276	48262	6.42578e-05	50711	5.85591e-05	89251	0.000146891	49851	6.29587e-05	428155	0.0005013	79251	7.53348e-05
51 77 105 106	27	Benzaldehyde	955	952	4.769	5224540	0.00925819	518425	0.000365115	439414	0.000373294	3053604	0.00391097	590192	0.000785803	747862	0.000863602	367224	0.000604384	567669	0.000716931	947212	0.00110903	1879581	0.0017867
43 71 85 100 113 128	28	2,4-Heptanedione	965	977	4.919	0	0	150881	0.000106262	200815	0.000170598	230020	0.000294603	50138	6.67556e-05	85662	9.89191e-05	80125	0.000131871	0	0	208392	0.000243993	0	0
41 55 70	29	1-Heptanol	968	959	5.051	0	0	0	0	0	0	0	0	0	0	2220620	0.00256428	54125	8.90799e-05	356251	0.000449923	392581	0.000459648	0	0
69 93	30	β-Pinene	971	969	5.135	269331	0.00047727	2982364	0.00210041	612392	0.000520243	0	0	1500914	0.00199837	800625	0.00092453	350125	0.000576242	658125	0.000831171	1831441	0.00214432	1499251	0.00142516
56 71 128	31	α,γ-Dimethyl-δ-valerolactone	974	/	5.19	45182	8.00651e-05	0	0	42773	3.63368e-05	49399	6.32689e-05	0	0	0	0	565073	0.000930007	55125	6.96195e-05	57125	6.68841e-05	358125	0.000340428	indeks iz literature u adeliti
43 71 99	32	2,3-Octanedione	976	982	5.23	108963	0.000193089	54715	3.85345e-05	99251	8.43164e-05	51471	6.59226e-05	379251	0.000504949	67125	7.75133e-05	59182	9.74028e-05	170258	0.000215025	65812	7.70551e-05	60876	5.78678e-05
60 73 87	33	Hexanoic acid	979	967	5.3	10552485	0.0186996	4536529	0.00319497	120528613	0.102392	37969361	0.0486301	6405102	0.00852799	13563034	0.0156621	58451	9.61997e-05	3656367	0.00461777	30408296	0.0356032	4019726	0.00382109
43 69 108	34	6-Methyl-5-hepten-2-one	984	989	5.39	399712	0.000708313	742509	0.000522932	0	0	320558	0.000410562	96994	0.000129141	5974359	0.00689895	588534	0.00096862	966979	0.00122123	1744987	0.0020431	592753	0.000563462
41 69 93	35	Myrcene	989	988	5.522	1449672	0.0025689	3120838	0.00219793	3094494	0.00262886	713958	0.000914418	1511605	0.00201261	577034	0.000666336	801251	0.00131871	1014671	0.00128147	5217812	0.00610921	2907889	0.00276419
69 95 110 128	36	5-Hepten-2-ol, 6-methyl-	995	989	5.65	3020874	0.00535316	1792653	0.00126252	5129925	0.00435801	169812	0.00021749	3008142	0.00400515	2834005	0.0032726	2195209	0.00361292	7249939	0.00915623	10514775	0.0123111	6152220	0.0058482
88 99	37	Ethyl hexanoate	997	997	5.71	265881	0.000471157	81336	5.7283e-05	28633154	0.0243246	502691	0.000643833	1472335	0.00196032	452322	0.000522324	501514	0.000825401	271251	0.000342573	725114	0.00084899	806971	0.000767094
56 71 84 140	38	NI	998	/	5.72	80125	0.000141986	142992	0.000100706	520114	0.000441851	481395	0.000616557	650881	0.000866607	432551	0.000499493	406821	0.000669553	1352012	0.00170751	402991	0.000471837	98215	9.33616e-05
43 57 84	39	Octanal	1001	998	5.82	60881	0.000107885	125114	8.81149e-05	57441	4.87977e-05	54985	7.04233e-05	299854	0.000399237	499256	0.000576521	520125	0.000856031	220512	0.000278493	501992	0.000587751	21872	2.07912e-05
77 91 93 136	40	α-Phellandrene	1003	1002	5.891	4324281	0.00766288	18969223	0.0133596	5690719	0.00483442	0	0	2806355	0.00373648	1779437	0.00205482	2819472	0.00464034	7121165	0.00899359	14072169	0.0164762	18531510	0.0176158
43 67 82	41	4-Hexen-1-ol, acetate	1005	1004	5.94	200514	0.000355322	150887	0.000106266	150251	0.000127642	403877	0.000517274	412551	0.000549286	470756	0.00054361	925812	0.00152372	1499825	0.00189419	689136	0.000806866	392251	0.000372868
81 110	42	Heptadienal<2E,4E->	1008	1005	6.022	190551	0.000337667	220814	0.000155514	80114	6.8059e-05	45821	5.86863e-05	720114	0.000958786	173750	0.00020064	242097	0.000398448	0	0	178225	0.000208672	0	0
93 121 136	43	α-Terpinene	1014	1014	6.249	703671	0.00124695	1613303	0.00113621	392112	0.00033311	50125	6.41987e-05	350221	0.000466297	231633	0.000267481	251877	0.000414544	1470917	0.00185768	1692788	0.00198198	3615077	0.00343644
55 68 114	44	3-Hexenoic acid, (E)-	1019	1023	6.42	0	0	0	0	1686395	0.00143264	0	0	0	0	45825	5.29169e-05	419251	0.000690011	0	0	0	0	0	0
91 119 134	45	p-Cymene	1021	1020	6.475	1883084	0.00333693	11328053	0.00797808	2179554	0.00185159	250125	0.000320353	1946323	0.00259141	1286625	0.00148574	1555820	0.0025606	3344077	0.00422336	6423084	0.00752038	7424424	0.00705754
68 79 93 107 121 136	46	Limonene	1022	1024	6.524	750228	0.00132945	3229714	0.00227461	1173995	0.00099734	780532	0.000999684	501924	0.00066828	852114	0.000983988	450125	0.000740824	150144	0.000189623	2418622	0.00283181	208152	0.000197866
77 93 136	47	β-Phellandrene	1025	1025	6.608	3371477	0.00597445	17064540	0.0120182	6319137	0.00536828	0	0	3803018	0.00506348	2834107	0.00327271	3921239	0.00645365	8011761	0.0101184	11711831	0.0137126	20067894	0.0190762
57 70 83 98	48	1-Hexanol, 2-ethyl-	1026	1031	6.63	200014	0.000354436	300541	0.000211664	0	0	820125	0.00105039	220513	0.000293599	871637	0.00100653	750511	0.0012352	745825	0.000941931	251695	0.000294694	581251	0.000552528
77 79 108	49	Benzyl alcohol	1033	1026	6.891	545536	0.000966721	0	0	4402552	0.00374009	20431301	0.0261678	502417	0.000668936	8018842	0.00925984	0	0	566200	0.000715076	4390073	0.00514006	687644	0.000653664
93	50	Ocimene<(Z)-beta->	1034	1032	6.901	359225	0.000636568	0	0	0	0	909740	0.00116517	312578	0.000416178	352114	0.000406607	0	0	248575	0.000313935	444021	0.000519876	705911	0.000671028
121 122	51	Salicylaldehyde	1037	1039	7.017	113225	0.000200641	50792	3.57716e-05	400000	0.000339811	0	0	81362	0.000108328	1718803	0.00198481	51251	8.43498e-05	40129	5.06805e-05	105992	0.000124099	45892	4.36242e-05
79 91 93	52	trans-β-Ocimene	1043	1044	7.21	339405	0.000601445	420708	0.000296295	592734	0.000503543	1579883	0.00202347	700182	0.000932248	250112	0.000288819	0	0	120691	0.000152425	482332	0.000564732	755903	0.00071855
85	53	γ - Hexalactone	1048	1042	7.386	380256	0.000673836	413165	0.000290982	1067865	0.00090718	710038	0.000909397	109918	0.000146349	168440	0.000194508	156038	0.00025681	509361	0.000643292	617274	0.000722727	302082	0.000287154
91 93 121 136	54	γ-Terpinene	1053	1054	7.544	266516	0.000472282	1049900	0.00073942	1091034	0.000926863	471365	0.000603711	501736	0.00066803	252808	0.000291933	173989	0.000286354	512623	0.000647411	819117	0.000959053	2448038	0.00232707
77 105 120	55	Acetophenone	1059	1059	7.768	1210152	0.00214446	4429640	0.00311969	606839	0.000515526	1333261	0.0017076	20041362	0.0266838	5197843	0.00600226	793643	0.00130619	9204593	0.0116248	5312393	0.00621995	2234928	0.00212449
59	56	cis-Linaloloxide	1067	1067	7.99	127006	0.000225062	0	0	59882	5.08714e-05	120581	0.000154437	60814	8.097e-05	80552	9.30183e-05	45021	7.40964e-05	190826	0.000241001	338539	0.000396374	65812	6.25599e-05
60 73 87	57	Heptanoic acid	1068	1076	8.07	0	0	275211	0.000193825	547912	0.000465466	319253	0.00040889	150814	0.000200799	420551	0.000485636	0	0	160812	0.000203096	241221	0.00028243	0	0
135 150	58	NI	1071	/	8.15	280669	0.000497362	547210	0.000385387	10298	8.74843e-06	89142	0.000114171	509725	0.000678667	0	0	49251	8.10582e-05	227931	0.000287863	188592	0.000220811	257748	0.000245011
43 67 82	59	5-Nonen-2-one	1077	1060	8.359	375807	0.000665952	7851043	0.00552931	4605777	0.00391273	0	0	420136	0.000559384	0	0	279464	0.000459947	383054	0.000483774	680586	0.000796855	128112	0.000121781	traziti u lit
93 121 136	60	Terpinolene	1083	1086	8.556	442503	0.000784141	651333	0.000458719	2079504	0.00176659	81362	0.000104206	350112	0.000466152	293627	0.000339069	185302	0.000304973	401895	0.000507569	958141	0.00112183	1366737	0.0012992
43 58 71	61	2-Nonanone	1087	1087	8.685	444684	0.000788006	5390122	0.00379614	6360959	0.00540381	3598693	0.00460911	1289432	0.0017168	310797	0.000358896	581952	0.000957787	1124776	0.00142052	589675	0.000690413	5635767	0.00535727
77 105 136	62	Methyl benzoate	1089	1088	8.768	311857	0.000552629	428991	0.000302128	225392	0.000191477	80126	0.000102623	3290212	0.00438071	600479	0.000693409	316410	0.000520753	28369794	0.0358293	149362	0.000174879	241159	0.000229242
41 71 93	63	LIinalool	1095	1095	8.968	879624	0.00155874	864171	0.000608615	2805076	0.00238299	1890427	0.00242121	599234	0.000797842	423795	0.000489382	814031	0.00133975	871676	0.00110087	1333285	0.00156106	2123845	0.00201889
41 57 98	64	Nonanal	1100	1100	9.122	1801204	0.00319184	5682662	0.00400217	2914791	0.00247619	1580853	0.00202471	1726961	0.00229934	5821190	0.00672208	2133596	0.00351151	1350245	0.00170528	3980207	0.00466017	2049099	0.00194784
43 95 138	65	2-Butanone, 4-cyclopentylidene-	1106	1114	9.365	0	0	207217	0.000145938	0	0	0	0	0	0	55252	6.38028e-05	0	0	79254	0.000100093	38115	4.46265e-05	0	0
43 57 71 85	66	NI	1107	/	9.4	0	0	0	0	0	0	0	0	0	0	0	0	133122	0.000219095	0	0	0	0	0	0
57 69 93	67	NI	1112	/	9.63	0	0	0	0	0	0	0	0	59612	7.93696e-05	101392	0.000117083	127153	0.000209271	0	0	40885	4.78697e-05	0	0
73 88	68	α-Ethylcaproic acid	1117	1119	9.792	150332	0.000266397	74882	5.27376e-05	625197	0.000531122	320154	0.000410044	200210	0.000266567	287302	0.000331765	105874	0.000174249	47293	5.97281e-05	169225	0.000198135	0	0
74 87	69	Methyl octanoate	1119	1123	9.891	148551	0.000263241	21556	1.51814e-05	1009706	0.000857772	100391	0.000128578	146881	0.000195563	42551	4.91362e-05	0	0	0	0	155141	0.000181645	62271	5.91938e-05
43 79 95 138	70	4-Acetyl-1-methylcyclohexene	1131	1131	10.37	0	0	334710	0.000235728	538555	0.000457517	0	0	0	0	0	0	0	0	0	0	0	0	0	0
81 95 108 152	71	Camphor	1136	1141	10.577	212800	0.000377094	220812	0.000155513	0	0	71251	9.12563e-05	391323	0.000521022	280279	0.000323655	109729	0.000180594	0	0	122515	0.000143445	397316	0.000377682
115 129	72	1H-Indene, 3-methyl-	1144	1155	10.877	152493	0.000270226	410954	0.000289425	0	0	92142	0.000118013	280112	0.000372951	152332	0.000175907	42512	6.9967e-05	3390440	0.00428192	35882	4.2012e-05	49825	4.73629e-05
43 79 95 138	73	NI	1146	/	10.971	0	0	313160	0.000220551	793023	0.000673694	0	0	0	0	0	0	0	0	0	0	0	0	0	0
81 96	74	NI	1147	/	11.056	79332	0.000140581	121583	8.56281e-05	80125	6.80683e-05	152310	0.000195074	100512	0.000133825	81142	9.36996e-05	41251	6.78917e-05	88251	0.000111456	119332	0.000139718	0	0
91 108 150	75	Benzyl acetate	1156	1157	11.347	200815	0.000355856	500814	0.000352712	425912	0.000361824	557122	0.000713546	300814	0.000400515	55211	6.37555e-05	51251	8.43498e-05	52391	6.61666e-05	139552	0.000163393	64812	6.16093e-05
77 105 122 150	76	Ethylbenzoate	1163	1169	11.645	2602906	0.0046125	3005909	0.00211699	1382938	0.00117484	513757	0.000658006	36896183	0.0491249	6769482	0.00781713	1418169	0.00233405	75505170	0.0953584	1093855	0.00128073	1245997	0.00118443
71 93 111 154	77	4-Terpineol	1169	1174	11.899	3482554	0.00617129	4512477	0.00317803	7324785	0.0062226	0	0	2237010	0.00297844	650225	0.000750854	1719878	0.00283061	7870960	0.00994054	6419068	0.00751568	11303208	0.0107447
60 73 101	78	Octanoic Acid	1172	1167	12	2400000	0.00425294	4889735	0.00344373	59851100	0.0508451	8540561	0.0109385	1009425	0.00134399	9508895	0.0109805	0	0	140825	0.000177853	13933498	0.0163139	59823	5.68668e-05
59 93 121 136	79	α - Terpineol	1183	1186	12.451	1210717	0.00214546	790473	0.000556712	769990	0.000654127	509272	0.000652261	223300	0.00029731	244245	0.000282044	820315	0.00135009	703817	0.000888878	1057174	0.00123778	1052399	0.00100039
55 82 124	80	3-Octenoic acid	1187	1181	12.589	0	0	0	0	428339	0.000363886	0	0	0	0	0	0	0	0	0	0	0	0	0	0
88 101 127	81	Ethyl octanoate	1192	1196	12.821	413180	0.000732179	508664	0.00035824	2143904	0.0018213	220174	0.000281993	393034	0.0005233	365600	0.00042218	60251	9.91622e-05	0	0	39552	4.63089e-05	42815	4.06993e-05
79 108	82	Myrtenol	1194	1195	12.85	0	0	306812	0.000216081	0	0	0	0	0	0	289665	0.000334494	0	0	0	0	0	0	0	0
71 168	83	NI	1197	/	12.996	132749	0.000235239	57113	4.02233e-05	1471897	0.00125042	120541	0.000154386	168612	0.000224496	0	0	246666	0.000405967	45179	5.70583e-05	366724	0.000429374	571484	0.000543244
57 70 82 112	84	Decanal	1200	1201	13.113	584373	0.00103554	1282961	0.000903559	2403436	0.00204178	528816	0.000677293	566367	0.000754082	2837353	0.00327646	854736	0.00140674	811275	0.00102459	1678468	0.00196521	1448390	0.00137682
91 107 135 150	85	Verbenone	1201	1204	13.15	182551	0.000323491	205112	0.000144456	581336	0.000493861	0	0	293664	0.000390995	300258	0.000346726	71421	0.000117546	39251	4.95716e-05	88251	0.000103328	149225	0.000141851
105 120	86	Megastigma-3,7(E),9-triene	1209	/	13.531	5484677	0.00971917	704460	0.000496135	5561487	0.00472463	14257789	0.018261	1553951	0.00206899	167808	0.000193778	842527	0.00138665	911232	0.00115083	3143488	0.00368051	21426565	0.0203678
109 123 137 152	87	β-Cyclocitral	1211	1217	13.624	107691	0.000190835	418965	0.000295067	492336	0.000418253	350225	0.000448558	341974	0.000455317	125512	0.000144936	0	0	111914	0.00014134	800165	0.000936863	168251	0.000159937
135	88	NI	1212	/	13.671	412836	0.000731569	352881	0.000248526	1165358	0.000990003	150392	0.000192618	308151	0.000410284	382114	0.00044125	161625	0.000266005	247032	0.000311986	895110	0.00104803	149252	0.000141877
94 119	89	NI	1217	/	13.898	239125	0.000423743	0	0	416043	0.00035344	120151	0.000153886	152392	0.0002029	0	0	0	0	35718	4.51096e-05	0	0	437753	0.000416121
93 108 121 136	90	NI	1220	/	13.99	45812	8.11815e-05	51251	3.60949e-05	0	0	0	0	258141	0.000343698	0	0	0	0	0	0	295640	0.000346146	0	0
91 105 117 131 159 174	91	NI	1222	/	14.09	412581	0.000731117	0	0	300251	0.000255071	569252	0.000729082	0	0	0	0	45211	7.44091e-05	0	0	40112	4.69646e-05	855767	0.000813479
43 71 85 156	92	NI	1223	/	14.19	0	0	120521	8.48801e-05	1222606	0.00103864	0	0	0	0	50125	5.78824e-05	0	0	49825	6.29259e-05	59225	6.93428e-05	418332	0.00039766
41 69 93 121	93	Nerol	1224	1227	14.227	0	0	768787	0.000541439	1005912	0.000854549	0	0	0	0	145662	0.000168205	0	0	0	0	834694	0.000977291	0	0
55 121 176	94	NI	1226	/	14.3	150254	0.000266259	45251	3.18692e-05	700152	0.000594798	631456	0.000808751	0	0	0	0	0	0	0	0	0	0	1300913	0.00123663
91 105 148	95	Benzylacetone	1233	1245	14.633	311073	0.000551239	120815	8.50872e-05	522089	0.000443529	417192	0.000534328	2112125	0.00281216	1437976	0.00166052	118306	0.00019471	445441	0.000562565	299562	0.000350738	0	0
94 152	96	1-Phenoxypropan-2-ol	1236	1246	14.78	0	0	0	0	0	0	0	0	0	0	417971	0.000482656	0	0	0	0	0	0	0	0
105	97	NI	1241	/	14.985	560881	0.000993914	151226	0.000106505	501739	0.000426241	351842	0.000450629	1352449	0.0018007	529114	0.000611	58152	9.57076e-05	683590	0.000863332	369221	0.000432298	991251	0.000942268
82 95 110 137 152	98	Piperitone	1243	1249	15.048	747358	0.00132436	1510831	0.00106404	3453444	0.00293379	0	0	1113864	0.00148304	745235	0.000860568	634898	0.00104493	690179	0.000871654	1437403	0.00168296	3494825	0.00332213
85	99	γ-Octalactone	1247	1250	15.231	1081292	0.00191611	805794	0.000567502	7242417	0.00615263	3581447	0.00458702	330457	0.000439983	1500258	0.00173244	1426903	0.00234842	2303044	0.0029086	3450820	0.00404035	7925578	0.00753393
91 105 119 176	100	Megastigma-7(E),9,13-triene	1250	1278	15.38	2187115	0.00387569	1283142	0.000903687	6840081	0.00581083	992139	0.0012707	4394987	0.00585165	800264	0.000924113	1272643	0.00209454	1183662	0.00149489	2897456	0.00339245	10996842	0.0104534
69	101	Geraniol	1251	1249	15.45	813995	0.00144245	8928188	0.00628791	8236112	0.0069968	8125411	0.0104068	1009123	0.00134358	10280577	0.0118716	2198521	0.00361837	2848851	0.00359792	7881362	0.00922779	1008125	0.000958308
60 73	103	Nonanoic acid	1262	1267	15.95	94336	0.000167169	1100592	0.000775121	2284247	0.00194053	418225	0.000535651	150152	0.000199918	551692	0.000637072	0	0	81251	0.000102615	84778	9.92612e-05	0	0
42 55 71 99	104	δ-Octalactone	1271	1276	16.352	2013001	0.00356715	2675373	0.0018842	8206507	0.00697165	1474909	0.00188902	983651	0.00130967	599362	0.00069212	1286597	0.0021175	1709944	0.00215955	7943694	0.00930077	3161174	0.00300496
43 58 91	105	2-Undecanone	1282	1293	16.85	111470	0.000197531	1509312	0.00106297	2799559	0.0023783	811410	0.00103923	1075117	0.00143145	660554	0.000762782	425498	0.000700292	509221	0.000643115	61561	7.20779e-05	1034565	0.000983441
134	106	NI	1283	/	16.88	99315	0.000175992	2046998	0.00144165	0	0	1211411	0.00155154	950362	0.00126535	420887	0.000486024	420125	0.000691449	607889	0.000767726	2181447	0.00255412	999392	0.000950006
121 138 190	107	NI	1284	/	16.928	934120	0.00165531	8891402	0.00626201	3372006	0.00286461	2482723	0.0031798	4526884	0.00602726	1121736	0.00129534	826143	0.00135968	2115824	0.00267216	779624	0.000912813	3675853	0.00349421
72 114	108	NI	1290	/	17.219	271892	0.000481808	309448	0.000217937	343617	0.000291912	492335	0.000630569	443661	0.000590707	1258331	0.00145307	355538	0.000585151	403750	0.000509911	339695	0.000397728	562812	0.000535
57 71 82	109	NI	1295	/	17.42	62559	0.000110858	321992	0.000226771	482361	0.000409779	104891	0.000134341	61285	8.15971e-05	352112	0.000406605	126116	0.000207564	37169	4.69422e-05	168953	0.000197816	0	0
138	110	Theaspirane	1300	1298	17.655	594815	0.00105405	3105578	0.00218719	435766	0.000370195	1294858	0.00165842	2638563	0.00351308	305560	0.000352849	474696	0.000781263	1429861	0.00180583	813799	0.000952826	1610140	0.00153057
177	111	Edulan I	1315	1309	18.267	19493734	0.034544	61633858	0.0434073	34861324	0.0296156	30383289	0.0389141	31795124	0.0423332	5724139	0.00661001	5803114	0.00955087	7772440	0.00981611	39810040	0.0466111	81733667	0.0776947
105 119 133 161 176	112	Megastigma-4,6(E),8(E)-triene	1327	1329	18.79	2618221	0.00463964	299912	0.000211221	2320587	0.0019714	6264618	0.00802355	3699215	0.00492527	211692	0.000244454	200142	0.000329397	4808683	0.00607307	94492	0.000110635	13082439	0.012436
95 109 138	113	NI	1329	/	18.83	2413662	0.00427715	2943809	0.00207326	2836272	0.00240949	990821	0.00126902	600254	0.0007992	3746852	0.00432672	2794702	0.00459957	1358114	0.00171521	187818	0.000219904	1482551	0.00140929
142 157 172	114	Dehydro-ar-ionene	1337	1344	19.217	458663	0.000812777	2838779	0.00199929	1275233	0.00108334	1662856	0.00212974	916888	0.00122078	944323	0.00109047	856962	0.0014104	629186	0.000794623	1253567	0.00146772	1931379	0.00183594
56 71 83	115	NI	1339	/	19.29	70125	0.000124266	350121	0.000246582	264812	0.000224965	362152	0.000463834	0	0	1659157	0.00191593	142512	0.000234549	45823	5.78716e-05	0	0	0	0
159 174	116	1H-Indene, 2,3-dihydro-1,1,4,5-tetramethyl-	1341	1355	19.374	250930	0.000444663	1337838	0.000942208	1134609	0.000963881	582448	0.000745983	372893	0.000496483	790552	0.000912898	284014	0.000467435	765277	0.000966498	1074079	0.00125757	3897860	0.00370524
43 105 161 176	117	NI	1342	/	19.42	947814	0.00167958	305112	0.000214883	2260643	0.00192048	2180762	0.00279306	752114	0.00100139	120551	0.000139208	607901	0.00100049	1350814	0.00170599	1659178	0.00194263	5485084	0.00521404
103 164	118	Eugenol	1344	1356	19.49	170512	0.000302157	185115	0.000130372	310281	0.000263592	352112	0.000450975	382551	0.000509342	897902	0.00103686	41512	6.83212e-05	259362	0.000327558	510225	0.00059739	258125	0.00024537
105 119 133 161 176	119	Megastigma-4,6(E),8(Z)-triene1	1348	1351	19.663	4406375	0.00780835	1976669	0.00139212	6616190	0.00562063	9362790	0.0119916	6094616	0.00811459	645105	0.000744942	1844050	0.00303497	3275261	0.00413645	4142388	0.00485006	22519806	0.021407
175 190	120	NI	1353	/	19.877	1840486	0.00326145	9233163	0.0065027	4386586	0.00372652	2141307	0.00274253	3398317	0.00452464	49265	5.68893e-05	844873	0.00139051	4437310	0.00560405	4496712	0.00526492	7828685	0.00744183
43 57 87	121	Ethanol, 2-(2-butoxyethoxy)-, acetate	1359	1361	20.094	1357113	0.00240488	825661	0.000581494	3807826	0.00323485	1868280	0.00239284	2459753	0.00327501	1145822	0.00132315	800125	0.00131686	3089503	0.00390185	2527197	0.00295894	2514930	0.00239065
43 56 71 89	122	Propanoic acid, 2-methyl-, 3-hydroxy-2,2,4-trimethylpentyl ester	1360	1374	20.125	853441	0.00151235	1860634	0.0013104	893774	0.000759285	500112	0.00064053	650914	0.000866651	2510401	0.00289891	1534043	0.00252476	522933	0.000660432	420551	0.000492397	850951	0.000808901
69 105 121	123	β-Damascenone<E>	1371	1361	20.59	547125	0.000969537	814581	0.00057369	1164725	0.000989465	1172692	0.00150195	400823	0.00053367	691552	0.000798577	288873	0.000475432	182665	0.000230695	712551	0.000834281	571542	0.000543299
43 95 138	124	α-Ionol	1373	1376	20.69	2816475	0.00499096	3030479	0.0021343	17688101	0.0150265	28060212	0.0359387	3794892	0.00505266	3271940	0.00377831	104792	0.000172469	150226	0.000189726	9024602	0.0105663	15890506	0.0151053
93 107 149 159 177	125	3,5,7-Nonatrien-2-one, 8-methyl-7-(1-methylethyl)-	1376	1364	20.806	718909	0.00127395	4593771	0.00323529	5113955	0.00434444	3103412	0.00397476	2831510	0.00376998	499025	0.000576254	712851	0.00117322	585901	0.000739957	2623069	0.00307119	6335544	0.00602247
175 190	126	Benzene, 1,3-diisopropyl-5-ethyl-	1388	1389	21.331	405994	0.000719445	1983382	0.00139685	1613318	0.00137056	497294	0.00063692	1100919	0.0014658	0	0	66232	0.000109006	284499	0.000359305	1406396	0.00164666	2042632	0.00194169
57 71 85	127	Tetradecane	1390	1388	21.409	100825	0.000178668	382551	0.000269422	558212	0.000474216	152336	0.000195108	263251	0.000350502	523340	0.000604332	127945	0.000210574	83995	0.000106081	743622	0.00087066	89251	8.48406e-05
93 133 161	128	NI	1394	/	21.549	293195	0.000519559	0	0	0	0	0	0	0	0	47225	5.45336e-05	0	0	48215	6.08926e-05	545114	0.00063824	241925	0.00022997
57 82	129	Dodecanal	1399	1405	21.758	91469	0.000162088	648888	0.000456997	0	0	0	0	150331	0.000200156	199442	0.000230308	112630	0.000185369	38214	4.82619e-05	260786	0.000305338	0	0
95 121 136	130	Dihydro-α-ionone	1402	1411	21.933	1036991	0.00183761	3620505	0.00254984	1727910	0.00146791	1568211	0.00200852	893431	0.00118955	1937062	0.00223684	259763	0.000427523	572085	0.000722508	801669	0.000938624	2532546	0.0024074
79 93 133	131	Caryophyllene(E-)	1406	1408	22.047	10745241	0.0190412	0	0	623887	0.000530009	0	0	1440724	0.00191823	852165	0.000984046	322780	0.000531237	97392	0.000123	7569061	0.00886214	658212	0.000625686
119 192	132	Dihydrodehydro-β-ionone	1408	1419	22.121	467502	0.000828441	3627395	0.00255469	1265812	0.00107534	452348	0.000579355	809932	0.00107837	688591	0.000795158	219912	0.000361935	4426506	0.0055904	952551	0.00111528	1444205	0.00137284
118 159 177 192	133	NI	1414	/	22.388	500152	0.000886298	1000814	0.00070485	990125	0.000841138	320551	0.000410553	1900663	0.00253061	720914	0.000832483	1250125	0.00205748	800936	0.00101153	1059736	0.00124078	1852664	0.00176111
93 121 136	134	α-Ionone	1416	1428	22.468	17268732	0.0306012	120234219	0.0846781	63571960	0.0540061	29886172	0.0382774	28910745	0.0384928	62483453	0.0721534	21705578	0.0357234	19634940	0.0247977	54986743	0.0643805	88483427	0.084111
175 190	135	NI	1420	/	22.636	593112	0.00105103	848248	0.000597401	108336	9.20343e-05	398335	0.000510176	563249	0.00074993	0	0	35125	5.78094e-05	108715	0.0001373	492641	0.000576802	1092899	0.00103889
69	136	Neryl acetone	1425	1434	22.823	953662	0.00168994	12375853	0.00871602	0	0	1008331	0.00129144	500814	0.000666802	2449331	0.00282839	990125	0.00162957	801475	0.00101221	86912	0.00010176	541815	0.000515041
93 119	137	Bergamotene<alpha-trans->	1427	1432	22.874	0	0	0	0	528741	0.00044918	0	0	0	0	289614	0.000334435	0	0	150925	0.000190609	108152	0.000126628	600812	0.000571123
121 136 161 176	138	α,β-Dihydro-β-ionone	1427	1434	22.918	10346941	0.0183354	147472230	0.103861	32411075	0.0275341	11902855	0.0152448	37708946	0.0502071	20697646	0.0239008	10590273	0.0174297	48834943	0.0616755	23768704	0.0278293	34492355	0.0327879
123 163 196	139	dihydro-β-ionol	1438	1455	23.34	0	0	9248827	0.00651373	901664	0.000765988	5448625	0.00697845	863221	0.00114932	2734731	0.00315796	0	0	104739	0.000132279	952336	0.00111503	854152	0.000811944
80 93 121 147	140	Humulene	1441	1452	23.466	1762611	0.00312345	0	0	800914	0.000680398	0	0	1751910	0.00233256	650125	0.000750739	121504	0.000199974	199362	0.000251782	1274454	0.00149218	127925	0.000121604
43 69 151	141	Geranyl acetone	1445	1453	23.592	875904	0.00155215	3845475	0.00270828	1647432	0.00139954	500915	0.000641558	1370170	0.00182429	2959390	0.00341739	1259975	0.00207369	3174284	0.00400893	4185699	0.00490077	3114173	0.00296028
84	142	ε-Decalactone	1449	1465	23.76	48265	8.55284e-05	0	0	175125	0.000148773	41285	5.28767e-05	31825	4.2373e-05	0	0	78321	0.000128902	38176	4.82139e-05	125892	0.000147399	58175	5.53002e-05
93 107 121 149	143	NI	1453	/	23.918	107598	0.00019067	1303332	0.000917906	647990	0.000550485	268291	0.00034362	350112	0.000466152	258135	0.000298084	126070	0.000207488	557438	0.00070401	442817	0.000518467	794664	0.000755395
135 149 177	144	2,5-Cyclohexadiene-1,4-dione, 2,6-bis(1,1-dimethylethyl)-	1457	1462	24.075	206282	0.000365544	205392	0.000144653	561270	0.000476814	200569	0.000256883	150112	0.000199865	738271	0.000852526	192301	0.000316493	395405	0.000499372	241919	0.000283248	252810	0.000240317
147 190	145	NI	1462	/	24.298	185702	0.000329075	1114669	0.000785035	527730	0.000448321	338908	0.000434064	200152	0.00026649	105136	0.000121407	64320	0.000105859	48935	6.18019e-05	490604	0.000574417	708032	0.000673044
165 205 220	146	NI	1463	/	24.401	105125	0.000186288	158136	0.000111371	247812	0.000210523	104392	0.000133702	55625	7.40612e-05	382152	0.000441294	368592	0.000606635	108692	0.000137271	89241	0.000104487	98512	9.3644e-05
119 134 190	147	NI	1468	/	24.521	5965437	0.0105711	23758722	0.0167327	13665359	0.0116091	8093823	0.0103663	11156520	0.0148542	212581	0.00024548	1694579	0.00278897	3798770	0.00479761	16288859	0.0190716	18739796	0.0178138
57 101	148	Diisobutyl succinate	1473	1460	24.74	479962	0.000850521	2669253	0.00187989	521691	0.000443191	6325007	0.00810089	993225	0.00132242	3523993	0.00406937	3264037	0.00537201	720812	0.000910341	2417551	0.00283056	1028851	0.00097801	da li se prijavljuje
177	149	trans-β-Ionone	1478	1487	24.921	120544795	0.213612	475861774	0.335138	317648766	0.269851	96637051	0.12377	259548183	0.345572	146189820	0.168814	100771467	0.165852	221735755	0.280039	319359442	0.373918	379557256	0.360801
99	150	δ-Decalactone	1486	1493	25.253	6127279	0.0108579	4225723	0.00297608	8378370	0.00711765	2129514	0.00272742	1931662	0.00257189	253796	0.000293074	4980050	0.00819626	3731640	0.00471283	8967629	0.0104996	11796924	0.011214
107 121 149 192	151	NI	1489	/	25.361	362112	0.000641683	906716	0.000638579	1056221	0.000897288	220194	0.000282018	400512	0.000533256	150256	0.00017351	69251	0.000113975	539125	0.000680882	205441	0.000240538	701521	0.000666855
43 58 71	152	2-Tridecanone	1490	1495	25.402	0	0	701997	0.0004944	848148	0.000720525	0	0	150221	0.00020001	323251	0.000373277	55125	9.07257e-05	64812	8.18536e-05	51521	6.03227e-05	358215	0.000340514
57 71 85	153	NI	1495	/	25.601	1069236	0.00189475	292080	0.000205705	0	0	150221	0.000192399	160582	0.000213805	139582	0.000161184	153897	0.000253286	300581	0.000379615	45812	5.36384e-05	178264	0.000169455
148 163	154	NI	1503	/	25.964	2036912	0.00360953	370934	0.00026124	1294122	0.00109939	350771	0.000449258	405881	0.000540405	852336	0.000984244	879251	0.00144709	650258	0.000821236	1893221	0.00221665	659555	0.000626963
109 111 137 180	155	Dihydroactinidiolide	1513	1522	26.452	320591	0.000568106	297986	0.000209865	504112	0.000428257	201792	0.00025845	100812	0.000134225	350236	0.000404439	40125	6.60385e-05	0	0	311037	0.000364174	352336	0.000334925
177	156	NI	1523	/	26.85	0	0	303844	0.00021399	328441	0.000279019	190314	0.000243749	290528	0.00038682	0	0	0	0	0	0	69251	8.10816e-05	385112	0.000366081
133 147 175 190	157	NI	1543	/	27.952	256912	0.000455263	520838	0.000366814	146886	0.000124784	109883	0.000140735	270990	0.000360806	0	0	0	0	0	0	556549	0.000651628	419087	0.000398378
43 175	158	NI	1558	/	28.545	0	0	639533	0.000450408	200615	0.000170428	0	0	225621	0.0003004	0	0	0	0	0	0	260414	0.000304902	399825	0.000380067
132 157 172	159	NI	1560	/	28.655	64125	0.000113633	58125	4.09361e-05	38159	3.24171e-05	71938	9.21362e-05	129412	0.000172304	0	0	94410	0.000155382	115934	0.000146418	38125	4.46382e-05	501482	0.000476701
115 135 150	160	Glutaric acid, di(isobutyl) ester	1563	1563	28.779	2512226	0.00445181	2749284	0.00193626	2129380	0.00180897	9192224	0.0117731	834871	0.00111158	3243224	0.00374515	3169832	0.00521697	730574	0.00092267	3186461	0.00373083	1224457	0.00116395
71	161	2,2,4-Trimethyl-1,3-pentanediol diisobutyrate	1577	1587	29.446	0	0	38779605	0.0273116	43094533	0.03661	8789910	0.0112579	16156487	0.0215113	49618992	0.0572981	13934732	0.022934	18441437	0.0232904	12688983	0.0148567	19951100	0.0189652
57 71 85	162	Hexadecane	1580	1600	29.55	402392	0.000713062	826152	0.00058184	750225	0.000637336	280115	0.000358763	155236	0.000206687	261455	0.000301918	191680	0.00031547	308136	0.000389157	356221	0.000417077	382815	0.000363898
175 190 208	163	NI	1581	/	29.612	600251	0.00106368	500125	0.000352226	250112	0.000212477	350112	0.000448414	600812	0.000799943	0	0	39258	6.46115e-05	190512	0.000240605	316759	0.000370873	487536	0.000463444
173	164	NI	1590	/	30.04	450225	0.000797825	505815	0.000356234	248512	0.000211118	422913	0.000541655	520612	0.000693162	0	0	369251	0.00060772	211884	0.000267596	120511	0.000141099	214655	0.000204048
57 69 83 95	165	NI	1591	/	30.06	71152	0.000126085	521848	0.000367525	25251	2.14514e-05	92110	0.000117972	200547	0.000267016	41582	4.80173e-05	251418	0.000413788	140812	0.000177837	37812	4.42717e-05	45825	4.35605e-05
60 102 183 200	166	Isopropyl laurate	1604	1616	30.707	25125	4.4523e-05	32581	2.2946e-05	28125	2.38929e-05	25125	3.21794e-05	22512	2.99733e-05	191061	0.00022063	45125	7.42676e-05	0	0	0	0	0	0	cesto je to neka necistoca u sistemu
83 153	167	Methyl dihydrojasmonate<cis->	1634	1654	31.656	264386	0.000468507	194344	0.000136872	291314	0.000247479	300581	0.000384976	154220	0.000205334	719711	0.000831094	130433	0.000214669	377783	0.000477117	239857	0.000280833	350970	0.000333627
191	168	NI	1640	/	31.854	222120	0.00039361	89336	6.29173e-05	429959	0.000365262	104934	0.000134397	80225	0.000106815	361447	0.000417385	166869	0.000274636	0	0	37445	4.3842e-05	65812	6.25599e-05
69 191 209	169	NI	1647	/	32.073	0	0	0	0	133892	0.000113745	0	0	0	0	43925	5.07229e-05	68125	0.000112121	0	0	0	0	0	0
43 57 71 83	170	NI	1650	/	32.108	35125	6.22435e-05	45812	3.22643e-05	55812	4.74138e-05	89362	0.000114452	105123	0.000139965	105251	0.00012154	170262	0.00028022	48392	6.11161e-05	40918	4.79083e-05	49295	4.68591e-05
121 163 206	171	3-Keto-β-ionone	1651	1673	32.127	0	0	117643	8.28532e-05	116449	9.89266e-05	50714	6.49531e-05	82114	0.00010933	0	0	0	0	55812	7.04871e-05	37192	4.35458e-05	57182	5.43563e-05
135 164	172	NI	1658	/	32.432	239125	0.000423743	680886	0.000479532	539604	0.000458408	150914	0.000193286	160582	0.000213805	0	0	0	0	38125	4.81495e-05	97183	0.000113785	98251	9.33959e-05
129 185	173	Diisobutyl adipate	1673	1680	32.94	126941	0.000224947	182632	0.000128623	142669	0.000121201	485662	0.000622022	92569	0.00012325	300925	0.000347496	770984	0.0012689	0	0	74925	8.7725e-05	36175	3.43874e-05
43 69 98 109 123	174	3-Undecene-2,5,10-trione, 6,6-dimethyl-	1675	/	33.04	0	0	0	0	0	0	0	0	0	0	987566	0.0011404	45251	7.44749e-05	0	0	0	0	0	0	traziti u lit
55 69 83 97	175	NI	1684	/	33.17	0	0	0	0	0	0	0	0	0	0	300581	0.000347099	94791	0.000156009	0	0	0	0	0	0
57 71 85	176	Heptadecane	1687	1700	33.413	92541	0.000163988	105125	7.40371e-05	250125	0.000212488	99258	0.000127127	190252	0.000253308	321087	0.000370779	233146	0.000383716	34821	4.39768e-05	239423	0.000280325	40821	3.88038e-05
70 105 112	177	Ethylhexyl benzoate	1695	1674	33.694	0	0	51251	3.60949e-05	72514	6.16026e-05	55125	7.06026e-05	65251	8.68776e-05	170665	0.000197077	77805	0.000128053	45836	5.7888e-05	0	0	43925	4.17544e-05	traziti u lit
55 57 69 82 96	178	Pentadecanal-	1700	1710	33.9	0	0	71392	5.02797e-05	31824	2.70353e-05	35125	4.49871e-05	0	0	0	0	160748	0.000264562	0	0	35812	4.193e-05	0	0
43 57 71 85 208	179	Octadecane	1796	1800	37.108	35228	6.24261e-05	41887	2.95e-05	132736	0.000112763	0	0	148225	0.000197352	152336	0.000175912	40008	6.58459e-05	36975	4.66971e-05	275131	0.000322134	34824	3.31032e-05
57 69 83 96	180	Hexadecanal	1820	1826	37.709	0	0	0	0	0	0	0	0	48265	6.42618e-05	0	0	83733	0.000137809	0	0	0	0	0	0
43 57 71 85 97	181	Nonadecane	1900	1900	40.591	30225	5.35605e-05	32998	2.32397e-05	186170	0.000158156	0	0	110285	0.000146837	0	0	36925	6.07718e-05	0	0	262797	0.000307692	0	0
43 57 82	182	NI	1920	/	41.256	0	0	0	0	0	0	0	0	0	0	0	0	37852	6.22975e-05	0	0	0	0	0	0
						564315596	1	1419896698	1	1177125755	1	780778992	1	751068420	1	865980430	1	607600487	1	791804238	1	854089786	1	1051984428	1
